# Supplementary material for: Optimization of Transposon Mutagenesis Methods in Pseudomonas antarctica
Source: Microorganisms. 2023 Jan 1;11(1):118. doi: 10.3390/microorganisms11010118 (PMC9864612; doi:10.3390/microorganisms11010118)
Supplement: Supplementary file 1 [file microorganisms-11-00118-s001.zip]

Archive with 1 entries (1 files):
- microorganisms-2076778-supplementary.pdf
